# Supplementary material for: Molecular Mechanism of Aflatoxin B1 Synthesis Related AfVerB Regulating the Development, AFB1 Biosyntheis and Virulence of Aspergillus flavus Mainly Through Its CYP Domain
Source: J Fungi (Basel). 2025 Apr 9;11(4):293. doi: 10.3390/jof11040293 (PMC12028525; doi:10.3390/jof11040293)
Supplement: Supplementary file 1 [file jof-11-00293-s001.zip]

Archive with 1 entries (1 files):
- jof-3472994-supplementary.pdf
